# Supplementary material for: Standing on the shoulders of microbes: microbiome thermal priming buffers the effects of heatwaves on clams by preventing stress overreaction
Source: ISME Commun. 2026 Mar 13;6(1):ycag059. doi: 10.1093/ismeco/ycag059 (PMC13077298; doi:10.1093/ismeco/ycag059)
Supplement: ycag059_Supplemental_Files [file ycag059_supplemental_files.zip]

Archive with 14 entries (14 files):
- Supplementary Material Legends_0503.docx
- Table_S1.xlsx
- Table_S2.xlsx
- Table_S3.xlsx
- Table_S4.xlsx
- Table_S5.xlsx
- Fig_S1_new.png
- Fig_S2.png
- Fig_S3.png
- Fig_S4_1901.png
- Fig_S5.png
- Fig_S6.png
- Fig_S8.png
- FigS7.png
