# Supplementary material for: Standing on the shoulders of microbes: microbiome thermal priming buffers the effects of heatwaves on clams by preventing stress overreaction
Source: ISME Commun. 2026 Mar 13;6(1):ycag059. doi: 10.1093/ismeco/ycag059 (PMC13077298; doi:10.1093/ismeco/ycag059)
Supplement: ycag059_Supplemental_Files [file ycag059_supplemental_files.zip › Table_S1.xlsx]

## Sheet: I trial_subset
#SampleID	TREATMENT	TIME	TEMPERATURE (°C)	Obtained reads 16S rRNA sequencing
1_1_L001_R1_001.fastq.gz	PM	1	30	544669
2_2_L001_R1_001.fastq.gz	PM	1	30	429397
3_3_L001_R1_001.fastq.gz	PM	1	30	205638
4_4_L001_R1_001.fastq.gz	CM	1	25	212432
5_5_L001_R1_001.fastq.gz	CM	1	25	347227
6_6_L001_R1_001.fastq.gz	CM	1	25	193303
10_10_L001_R1_001.fastq.gz	PM_T	2	25	497219
11_11_L001_R1_001.fastq.gz	PM_T	2	25	145361
12_12_L001_R1_001.fastq.gz	PM_T	2	25	115834
13_13_L001_R1_001.fastq.gz	CM_T	2	25	213030
14_14_L001_R1_001.fastq.gz	CM_T	2	25	527660
15_15_L001_R1_001.fastq.gz	CM_T	2	25	153483
16_16_L001_R1_001.fastq.gz	PM_HW	3	31-35	220037
17_17_L001_R1_001.fastq.gz	PM_HW	3	31-35	94258
18_18_L001_R1_001.fastq.gz	PM_HW	3	31-35	426980
19_19_L001_R1_001.fastq.gz	PM_HW	3	31-35	126415
20_20_L001_R1_001.fastq.gz	PM_HW	3	31-35	153537
21_21_L001_R1_001.fastq.gz	PM_HW	3	31-35	185468
22_22_L001_R1_001.fastq.gz	PM_HW	3	31-35	150397
23_23_L001_R1_001.fastq.gz	PM_HW	3	31-35	153187
24_24_L001_R1_001.fastq.gz	PM_HW	3	31-35	165544
25_25_L001_R1_001.fastq.gz	PM_HW	3	31-35	137469
26_26_L001_R1_001.fastq.gz	PM_HW	3	31-35	204383
27_27_L001_R1_001.fastq.gz	PM_HW	3	31-35	159146
28_28_L001_R1_001.fastq.gz	CM_HW	3	31-35	165817
29_29_L001_R1_001.fastq.gz	CM_HW	3	31-35	147869
30_30_L001_R1_001.fastq.gz	CM_HW	3	31-35	199714
31_31_L001_R1_001.fastq.gz	CM_HW	3	31-35	193736
32_32_L001_R1_001.fastq.gz	CM_HW	3	31-35	141467
33_33_L001_R1_001.fastq.gz	CM_HW	3	31-35	113400
34_34_L001_R1_001.fastq.gz	CM_HW	3	31-35	192723
35_35_L001_R1_001.fastq.gz	CM_HW	3	31-35	193164
36_36_L001_R1_001.fastq.gz	CM_HW	3	31-35	170058
37_37_L001_R1_001.fastq.gz	CM_HW	3	31-35	153918
38_38_L001_R1_001.fastq.gz	CM_HW	3	31-35	189612
39_39_L001_R1_001.fastq.gz	CM_HW	3	31-35	204952
40_40_L001_R1_001.fastq.gz	CM_HW	3	31-35	161850
