# Supplementary material for: Standing on the shoulders of microbes: microbiome thermal priming buffers the effects of heatwaves on clams by preventing stress overreaction
Source: ISME Commun. 2026 Mar 13;6(1):ycag059. doi: 10.1093/ismeco/ycag059 (PMC13077298; doi:10.1093/ismeco/ycag059)
Supplement: ycag059_Supplemental_Files [file ycag059_supplemental_files.zip › Table_S2.xlsx]

## Sheet: Foglio2
Geneid	NCBI_AC	Functional Annotation	logFC	PValue	FDR
RPHI1A013295	XP_060591163.1	heparan sulfate glucosamine 3-O-sulfotransferase 1-like	-1.53936	2.50682e-07	0.00389183
RPHI1A028390	XP_060607888.1	RING finger protein nhl-1-like	-1.6287	5.33056e-06	0.0232847
RPHI1A030121	XP_060604552.1	protein C7orf50-like	-1.74288	5.83529e-06	0.0232847
RPHI1A025765	XP_060563902.1	uncharacterized protein LOC132723239	-2.61863	7.91812e-06	0.0245857
RPHI1A011986	XP_060568022.1	uncharacterized protein LOC132726688	-2.24724	9.72552e-06	0.0251648
RPHI1A042469	XP_060591173.1	mucin-2-like	2.74435	1.64497e-05	0.036483
RPHI1A007777	XP_060570681.1	heat shock 70 kDa protein 12B-like	-2.16054	2.16216e-05	0.0419594
