# Supplementary material for: Standing on the shoulders of microbes: microbiome thermal priming buffers the effects of heatwaves on clams by preventing stress overreaction
Source: ISME Commun. 2026 Mar 13;6(1):ycag059. doi: 10.1093/ismeco/ycag059 (PMC13077298; doi:10.1093/ismeco/ycag059)
Supplement: ycag059_Supplemental_Files [file ycag059_supplemental_files.zip › Table_S5.xlsx]

## Sheet: risultato2
Gene	Annotation
RPHI1A000260	1-deoxyxylulose-5-phosphate synthase YajO-like isoform X1 [Ruditapes philippinarum]
RPHI1A001590	zygote arrest protein 1-like [Ruditapes philippinarum]
RPHI1A001765	uncharacterized protein LOC132723697 [Ruditapes philippinarum]
RPHI1A001944	tetratricopeptide repeat protein 28-like isoform X1 [Ruditapes philippinarum]
RPHI1A002926	uncharacterized protein LOC132747821 isoform X3 [Ruditapes philippinarum]
RPHI1A003358	complement C1q-like protein 4 [Ruditapes philippinarum]
RPHI1A004984	uncharacterized protein LOC132756282 [Ruditapes philippinarum]
RPHI1A006162	uncharacterized protein LOC132745645 [Ruditapes philippinarum]
RPHI1A007572	L-fucono-1,5-lactonase-like [Ruditapes philippinarum]
RPHI1A008098	uncharacterized protein LOC132740838 [Ruditapes philippinarum]
RPHI1A008100	uncharacterized protein LOC132743627 [Ruditapes philippinarum]
RPHI1A008295	uncharacterized protein LOC132729032 [Ruditapes philippinarum]
RPHI1A008568	uncharacterized protein LOC132752076, partial [Ruditapes philippinarum]
RPHI1A008899	zinc finger protein 852-like [Ruditapes philippinarum]
RPHI1A009370	uncharacterized protein LOC132725778 [Ruditapes philippinarum]
RPHI1A009404	vitelline membrane outer layer protein 1-like [Ruditapes philippinarum]
RPHI1A009823	uncharacterized protein LOC132741994 [Ruditapes philippinarum]
RPHI1A010627	ganglioside GM2 activator-like isoform X1 [Ruditapes philippinarum]
RPHI1A011186	uncharacterized protein LOC132739496 isoform X1 [Ruditapes philippinarum]
RPHI1A012342	N(4)-(Beta-N-acetylglucosaminyl)-L-asparaginase-like [Ruditapes philippinarum]
RPHI1A012976	uncharacterized protein LOC132718132 isoform X1 [Ruditapes philippinarum]
RPHI1A014524	adipocyte plasma membrane-associated protein-like [Ruditapes philippinarum]
RPHI1A014960	E3 ubiquitin-protein ligase TRIM33-like [Ruditapes philippinarum]
RPHI1A015965	complement C1q-like protein 2 [Ruditapes philippinarum]
RPHI1A017127	uncharacterized protein LOC132723587 [Ruditapes philippinarum]
RPHI1A017658	guanylate-binding protein 3-like [Ruditapes philippinarum]
RPHI1A018143	uncharacterized protein LOC132715388 [Ruditapes philippinarum]
RPHI1A018416	LOW QUALITY PROTEIN: sodium-coupled monocarboxylate transporter 1-like [Ruditapes philippinarum]
RPHI1A019639	uncharacterized protein LOC132716130 isoform X2 [Ruditapes philippinarum]
RPHI1A019905	fructose-bisphosphate aldolase-like [Ruditapes philippinarum]
RPHI1A020091	uncharacterized protein LOC132720018 [Ruditapes philippinarum]
RPHI1A021619	uncharacterized protein LOC132743012 [Ruditapes philippinarum]
RPHI1A021640	transcriptional regulatory protein AlgP-like [Ruditapes philippinarum]
RPHI1A023040	caspase-1-like [Ruditapes philippinarum]
RPHI1A024166	hypoxia-inducible factor 1-alpha-like, partial [Ruditapes philippinarum]
RPHI1A025097	complement C1q tumor necrosis factor-related protein 8-like [Ruditapes philippinarum]
RPHI1A027603	uncharacterized protein LOC132739511 [Ruditapes philippinarum]
RPHI1A029840	heavy metal-binding protein HIP-like [Ruditapes philippinarum]
RPHI1A030809	uncharacterized protein LOC132755254 [Ruditapes philippinarum]
RPHI1A032366	sushi, von Willebrand factor type A, EGF and pentraxin domain-containing protein 1-like isoform X1 [Ruditapes philippinarum]
RPHI1A032985	calponin homolog OV9M-like [Ruditapes philippinarum]
RPHI1A035804	agrin-like [Ruditapes philippinarum]
RPHI1A039641	glycoprotein 3-alpha-L-fucosyltransferase A-like [Ruditapes philippinarum]
RPHI1A039671	uncharacterized protein LOC132724651 [Ruditapes philippinarum]
RPHI1A041226	plasma kallikrein-like [Ruditapes philippinarum]
RPHI1A042077	uncharacterized protein LOC132750073 [Ruditapes philippinarum]
RPHI1A042129	universal stress protein Sll1388-like [Ruditapes philippinarum]
RPHI1A043624	uncharacterized protein LOC132733378 [Ruditapes philippinarum]
RPHI1A043700	uncharacterized protein LOC132753204 [Ruditapes philippinarum]
RPHI1A044330	uncharacterized protein LOC132756272 [Ruditapes philippinarum]
RPHI1A045182	uncharacterized protein LOC132728410 [Ruditapes philippinarum]
RPHI1A045940	beta-hexosaminidase subunit alpha-like, partial [Ruditapes philippinarum]
ENSG00000147853	adenylate kinase 3
ENSG00000074855	anoctamin 8
ENSG00000007080	coiled-coil domain containing 124
ENSG00000180376	coiled-coil domain containing 66
ENSG00000100490	cyclin dependent kinase like 1
ENSG00000133063	chitinase 1
ENSG00000198924	DNA cross-link repair 1A
ENSG00000119522	DENN domain containing 1A
ENSG00000169727	G protein pathway suppressor 1
ENSG00000198825	inositol polyphosphate-5-phosphatase F
ENSG00000171135	jagunal vesicle mediated transporter 1
ENSG00000111615	KRR1 small subunit processome component
ENSG00000152082	mitotic spindle organizing protein 2B
ENSG00000182768	neugrin, neurite outgrowth associated
ENSG00000081087	osteoclastogenesis associated transmembrane protein 1
ENSG00000112541	phosphodiesterase 10A
ENSG00000111752	polyhomeotic homolog 1
ENSG00000164093	paired like homeodomain 2
ENSG00000138670	RasGEF domain family member 1B
ENSG00000100372	solute carrier family 25 member 17
ENSG00000140284	solute carrier family 27 member 2
ENSG00000164543	serine/threonine kinase 17a
ENSG00000111707	SIN3A corepressor complex component SDS3
ENSG00000160551	TAO kinase 1
ENSG00000146872	tousled like kinase 2
ENSG00000243725	tetratricopeptide repeat domain 4
ENSG00000074935	tubulin epsilon 1
ENSG00000132388	ubiquitin conjugating enzyme E2 G1
